# Supplementary material for: Narrow-Band 311 nm Ultraviolet-B Radiation Evokes Different Antioxidant Responses from Broad-Band Ultraviolet
Source: Plants (Basel). 2021 Jul 30;10(8):1570. doi: 10.3390/plants10081570 (PMC8400681; doi:10.3390/plants10081570)
Supplement: Supplementary file 1 [file plants-10-01570-s001.zip]

Archive with 1 entries (1 files):
- plants-1299367-SI.pdf
